# Supplementary material for: Indole-3-acetic acid derived from Blautia protects against sepsis-induced acute lung injury
Source: Front Immunol. 2026 Mar 23;17:1707493. doi: 10.3389/fimmu.2026.1707493 (PMC13050737; doi:10.3389/fimmu.2026.1707493)
Supplement: Supplementary file 2 [file Table2.xlsx]

## Sheet: 代谢热图差异检验统计表_GroupsDiff_20250702
Metabolite	Metab ID	VIP_PLS-DA	P_value	FDR	CLP+Blautia_mean	CLP+Blautia_SD	Sham_mean	Sham_SD	CLP_mean	CLP_SD
Indole-3-acetic acid	metab_5611	2.1659317317187	0.002454	0.2738	5.577	0.07025	6.048	0.3461	4.857	0.443
Melatonin	metab_25942	1.4596232042125	0.03877	0.2754	5.186	0.1863	5.319	0.1657	4.795	0.3876
5-Hydroxyindoleacetaldehyde	metab_31371	1.4270313683914	0.03801	0.2754	4.429	0.1597	4.834	0.5046	4.057	0.3073
Indoxyl sulfate	metab_44744	1.3079330564486	0.4025	0.5911	4.151	0.8626	3.406	0.3747	3.81	1.017
Trans-3-indoleacrylic acid	metab_24334	1.2463264177033	0.02086	0.2738	6.02	0.2678	6.51	0.4501	5.818	0.1957
Xanthurenic acid	metab_3296	1.2205660335421	0.04642	0.2825	4.675	0.3114	4.942	0.308	4.384	0.161
Indole-3-carboxaldehyde	metab_24337	1.1893303029697	0.02086	0.2738	4.898	0.2195	5.335	0.4342	4.703	0.1705
2-(1h-indol-3-yl)acetaldehyde	metab_5128	1.0736346360735	0.01624	0.2738	4.432	0.1623	4.734	0.2527	4.269	0.05471
Kynurenic acid	metab_23598	1.0247426031565	0.1142	0.356	5.8	0.4132	6.086	0.3005	5.569	0.2419
Indole-3-carboxylic acid	metab_17224	0.91831379621066	0.1212	0.3697	5.076	0.2596	4.946	0.2646	5.275	0.1452
Abu-Trp-OH	metab_4634	0.88397995816992	0.1075	0.356	4.603	0.1414	4.536	0.2407	4.79	0.1868
Indole-3-Carbinol	metab_5651	0.87197825145279	0.3791	0.585	6.042	0.5209	5.986	0.4715	5.742	0.3518
Ser-His-Trp	metab_2157	0.87115066328886	0.008652	0.2738	4.858	0.187	4.601	0.03077	4.853	0.04262
Trp-Ala	metab_2732	0.80500948730618	0.1637	0.4099	4.398	0.1431	4.264	0.1363	4.284	0.05425
N-Acetyl-D-tryptophan	metab_44179	0.80453218264133	0.0773	0.3217	4.881	0.07119	4.69	0.1461	4.814	0.05823
Acetyl-n-formyl-5-methoxykynurenamine	metab_24233	0.7691419856992	0.01624	0.2738	4.635	0.1301	4.481	0.07085	4.715	0.04827
Indole-3-acetic-acid-O-glucuronide	metab_30075	0.73788508513189	0.3296	0.544	4.727	0.3651	4.422	0.3956	4.637	0.3895
2-(beta-D-Mannopyranosyl)-L-tryptophan	metab_23326	0.73751532929751	0.06142	0.3017	4.782	0.1138	4.597	0.1397	4.842	0.09806
N-Acetyl-DL-tryptophan	metab_5132	0.67146817677831	0.09348	0.3355	4.193	0.1807	4.405	0.2715	4.148	0.05433
N'-Formylkynurenine	metab_47147	0.66875731834593	0.06522	0.3017	5.568	0.2419	5.352	0.2077	5.541	0.07546
5-Hydroxyindoleacetic acid	metab_10286	0.64168738038394	0.3296	0.544	5.669	0.2335	5.521	0.2876	5.78	0.18
Indole	metab_6532	0.61846066279797	0.4819	0.6531	5.87	0.2699	5.974	0.2094	5.749	0.3019
Tryptophol	metab_32182	0.58543808325283	0.3791	0.585	3.163	0.5416	3.241	0.2956	2.991	0.358
Indole-3-butyric acid	metab_5401	0.58010131538966	0.3791	0.585	3.89	0.3286	4.103	0.3971	3.815	0.2712
3-(3-indolyl)-2-oxopropanoic acid	metab_43376	0.50816878571577	0.8781	0.9213	4.35	0.2746	4.383	0.3004	4.218	0.3532
Trp-Gln-His	metab_4051	0.49203348315375	0.1075	0.356	4.835	0.1507	4.72	0.06979	4.858	0.06946
3-hydroxykynurenine	metab_29661	0.48902055803667	0.8106	0.8794	3.926	0.3966	4.08	0.2512	3.998	0.1177
2-(3-Hydroxy-2-oxo-1H-Indol-3-yl)acetic Acid	metab_23935	0.48510466610111	0.4677	0.6488	6.003	0.1458	6.007	0.1519	5.911	0.134
Indole-3-lactic acid	metab_8491	0.45537537278997	0.2645	0.4923	4.789	0.06502	4.686	0.1011	4.781	0.09485
Gly-Trp	metab_3485	0.41505975106193	0.1637	0.4099	5.464	0.09241	5.398	0.08696	5.498	0.0383
N-Linoleoyl Tryptophan	metab_35435	0.31728764726329	0.7558	0.8439	5.148	0.4485	5.068	0.224	5.053	0.4311
Serotonin	metab_24987	0.28586894404558	0.5945	0.7404	4.273	0.04467	4.177	0.4298	4.302	0.2411
Trp-Lys-Tyr-Met-Val-Met	metab_32682	0.27569356172434	0.7788	0.8576	6.193	0.1598	6.13	0.1757	6.225	0.1815
Kynurenine	metab_25765	0.20941059584126	0.2645	0.4923	5.099	0.1077	5.106	0.137	5.065	0.03695
Gly-Trp-Ser	metab_22766	0.20614513712822	0.5117	0.6825	5.152	0.07264	5.152	0.1677	5.18	0.06256
